# Supplementary material for: PD-1/PD-L1 inhibitor-induced hyponatremia: a real-world pharmacovigilance analysis using FAERS database
Source: Front Immunol. 2025 Jun 16;16:1561942. doi: 10.3389/fimmu.2025.1561942 (PMC12206762; doi:10.3389/fimmu.2025.1561942)
Supplement: Supplementary file 2 [file DataSheet2.xlsx]

## Sheet: Sheet1
Table S2.The AE signal detection results of 71 concomitant drugs at SMQ level
Drug A	Drug B	No. of reports	Ω	Ω025	Ω095	Signal
Nivolumab	Ipilimumab	107	-0.887709	-1.16107	-0.614347	N	Y: Yes, positive signal
Nivolumab	Cabozantinib	12	-0.512699	-1.32898	0.303583	N	N: No, negative signal
Nivolumab	Regorafenib	3	1.78934	0.156772	3.4219	Y
Nivolumab	Denosumab	2	1.44111	-0.558366	3.44058	N
Nivolumab	Paracetamol	2	1.59444	-0.405035	3.59391	N
Nivolumab	Pembrolizumab	2	0.702283	-1.29719	2.70176	N
Nivolumab	Apixaban	1	1.02519	-1.8025	3.85287	N
Nivolumab	Azacitidine	1	0.717308	-2.11037	3.54499	N
Nivolumab	Azithromycin	1	1.4403	-1.38738	4.26798	N
Nivolumab	Bempegaldesleukin	1	1.29664	-1.53104	4.12432	N
Nivolumab	Bleomycin;Dacarbazine;Doxorubicin;Vinblastine	1	1.38319	-1.4445	4.21087	N
Nivolumab	Canerpaturev	1	1.54561	-1.28207	4.37329	N
Nivolumab	Carbimazole	1	1.48586	-1.34182	4.31354	N
Nivolumab	Edoxaban	1	1.35553	-1.47215	4.18321	N
Nivolumab	Epacadostat	1	1.44909	-1.37859	4.27677	N
Nivolumab	Furosemide	1	0.0878756	-2.73981	2.91556	N
Nivolumab	Hydrochlorothiazide	1	-0.334726	-3.16241	2.49296	N
Nivolumab	Hydrocortisone	1	1.00827	-1.81942	3.83595	N
Nivolumab	Lansoprazole	1	1.05152	-1.77617	3.8792	N
Nivolumab	Lisinopril	1	1.17633	-1.65135	4.00401	N
Nivolumab	Memantine	1	1.16512	-1.66256	3.99281	N
Nivolumab	Metformin	1	1.06041	-1.76727	3.88809	N
Nivolumab	Methylprednisolone	1	0.857472	-1.97021	3.68515	N
Nivolumab	Oxycodone	1	0.830196	-1.99749	3.65788	N
Nivolumab	Paclitaxel	1	0.349577	-2.47811	3.17726	N
Nivolumab	Prednisone	1	0.557144	-2.27054	3.38483	N
Nivolumab	Steroids	1	1.43361	-1.39407	4.26129	N
Nivolumab	Sulfamethoxazole;Trimethoprim	1	0.441931	-2.38575	3.26961	N
Nivolumab	Tolvaptan	1	1.38996	-1.43772	4.21764	N
Nivolumab	Urelumab	1	1.54008	-1.28761	4.36776	N
Nivolumab	Zoledronic Acid	1	0.738595	-2.08909	3.56628	N
Pembrolizumab	Lenvatinib	81	-0.225644	-0.539831	0.0885425	N
Pembrolizumab	Axitinib	7	-0.688422	-1.75719	0.380342	N
Pembrolizumab	Enfortumab Vedotin	6	-0.239059	-1.39346	0.915338	N
Pembrolizumab	Bevacizumab	3	1.384	-0.248563	3.01656	N
Pembrolizumab	Apixaban	2	1.83251	-0.166962	3.83198	N
Pembrolizumab	Sodium Chloride	2	0.179904	-1.81957	2.17938	N
Pembrolizumab	Amlodipine	1	0.495438	-2.33224	3.32312	N
Pembrolizumab	Azacitidine	1	0.552541	-2.27514	3.38022	N
Pembrolizumab	Brotizolam	1	1.50675	-1.32093	4.33443	N
Pembrolizumab	Calcium	1	1.42022	-1.40746	4.24791	N
Pembrolizumab	Denosumab	1	0.790327	-2.03736	3.61801	N
Pembrolizumab	Dexamethasone	1	0.714495	-2.11319	3.54218	N
Pembrolizumab	Irinotecan	1	1.15657	-1.67112	3.98425	N
Pembrolizumab	Levothyroxine	1	0.419553	-2.40813	3.24724	N
Pembrolizumab	Lisinopril	1	1.32935	-1.49833	4.15703	N
Pembrolizumab	Morphine	1	1.10272	-1.72496	3.9304	N
Pembrolizumab	Moxifloxacin	1	1.50835	-1.31933	4.33603	N
Pembrolizumab	Onc 392	1	1.4146	-1.41308	4.24228	N
Pembrolizumab	Oxycodone	1	1.08841	-1.73928	3.91609	N
Pembrolizumab	Paclitaxel	1	-0.695391	-3.52307	2.13229	N
Pembrolizumab	Paracetamol	1	0.930086	-1.8976	3.75777	N
Pembrolizumab	Rivaroxaban	1	1.23047	-1.59721	4.05815	N
Pembrolizumab	Talimogene Laherparepvec	1	0.767345	-2.06034	3.59503	N
Pembrolizumab	Venlafaxine	1	1.56646	-1.26122	4.39414	N
Atezolizumab	Bevacizumab	17	-1.67627	-2.36208	-0.990453	N
Atezolizumab	Cobimetinib	3	1.12817	-0.504391	2.76074	N
Atezolizumab	Paclitaxel	3	-0.900456	-2.53302	0.732107	N
Atezolizumab	Guadecitabine	2	1.8618	-0.137673	3.86127	N
Atezolizumab	Zanzalintinib	2	2.20953	0.210054	4.209	Y
Atezolizumab	Cabozantinib	1	-0.338074	-3.16576	2.48961	N
Atezolizumab	Cisplatin	1	0.243276	-2.58441	3.07096	N
Atezolizumab	Cyclophosphamide	1	1.44757	-1.38012	4.27525	N
Atezolizumab	Doxorubicin	1	0.813411	-2.01427	3.64109	N
Atezolizumab	Eribulin	1	1.20059	-1.62709	4.02828	N
Atezolizumab	Ibrutinib	1	1.50048	-1.3272	4.32817	N
Atezolizumab	Insulin Nos	1	1.54307	-1.28461	4.37075	N
Atezolizumab	Ipatasertib	1	1.46276	-1.36492	4.29045	N
Atezolizumab	Telmisartan	1	1.5681	-1.25958	4.39578	N
Atezolizumab	Tolvaptan	1	1.55434	-1.27335	4.38202	N
Atezolizumab	Valaciclovir	1	1.5233	-1.30438	4.35098	N
